# Supplementary material for: The peacefulness gene promotes aggression in Drosophila
Source: Mol Brain. 2019 Jan 3;12:1. doi: 10.1186/s13041-018-0417-0 (PMC6318936; doi:10.1186/s13041-018-0417-0)
Supplement: Supplementary file 1 — Movie S1A. and S1B. Video clips showing aggressive behaviours of wild-type (S1A) and d03517 mutant (S1B) male flies, related to Fig. 1a and b. Male flies of the same genotype were paired together. (ZIP 10240 kb) [file 13041_2018_417_MOESM1_ESM.zip]

Archive with 2 entries (2 files):
- Supplementary Movie 1A.mp4
- Supplementary Movie 1B.mp4
