# Supplementary material for: The peacefulness gene promotes aggression in Drosophila
Source: Mol Brain. 2019 Jan 3;12:1. doi: 10.1186/s13041-018-0417-0 (PMC6318936; doi:10.1186/s13041-018-0417-0)
Supplement: Supplementary file 7 — Movie S4A. and S4B. Video clips showing aggressive behaviours of wild-type male flies (4A) and male flies overexpressing pfs (4B), related to Fig. 6. Male flies of the same genotype were paired together. pfs overexpression greatly increased fly aggressiveness. (ZIP 8304 kb) [file 13041_2018_417_MOESM7_ESM.zip]

Archive with 2 entries (2 files):
- Supplementary Movie 4A.mp4
- Supplementary Movie 4B.mp4
